# Supplementary material for: Temporal and spatial variability of terrestrial diatoms at the catchment scale: controls on productivity and comparison with other soil algae
Source: PeerJ. 2020 Jun 8;8:e9198. doi: 10.7717/peerj.9198 (PMC7289147; doi:10.7717/peerj.9198)
Supplement: Supplemental Information 1 — All measurements of the site characteristics, soil physico-chemistry and meteorology, pigment data and the diatom biovolume. Additional information is available in File S2. [file peerj-08-9198-s001.xlsx]

## Sheet:  Complete data set
			Site characteristics						Soil Physico-chemistry													Meteorological data						Pigment data
units							cm	%		µS/cm	mg/L	mg/L	mg/L	mg/L	mg/L	mg/L	mg/L	mg/L	mg/L	mg/L	mm	°C	number of days	mm	W/m² day	%	m/s	mg	mg	µg/L	µg/L	µg/L	µg/L	µg/L	µg/L	µg/L	µg/L	µg/L	µg/L	µg/L	µg/L	µg/L	µm³
Sample Code	Month	Site	Habitat type	Soil type	Disturbance	Shading	Vegetation height	Soil moisture (volumetric)	pH	Soil conductivity	DOC	TN	Al	Fe	P	K	Mg	Na	Si	Mn	Storage deficit	Air temperature	Freezing days	Precipitation	Global radiation	Relative humidity	Wind velocity	Wet weight	Dry weight	Neoxanthin	Fucoxanthin	Violaxanthin	Diadinoxanthin	Diatoxanthin	Zeaxanthin	Lutein	Chlorophyll-b	Chlorophyll-b degradation products	Total chlorophyll-b	Chlorophyll-a	Chlorophyll-a degradation products	Total chlorophyll-a	Diatom biovolume
2798	2017-12-01	1	3	1	1	1	6	37.9867	7.77	3144.48	20.8498	2.90016	0.04344	0.0079027	0	4.69152	5.56032	1.29234	1.50954	0	298.793	3.23664	4	0.514286	630.256	94.0029	2.59286	324.1	37.6	0.697271	0.959806	0.217184	0.286466	0.2	0.2	0.313117	0.669993	0	0.669993	0.434485	0.377094	0.811579	20370.9
2799	2017-12-01	2	5	1	1	3	0	10.5567	4.96	2357.33	12.0038	0.685881	3.2859	0.0914814	0	2.22642	0.9234	0.31806	0	1.4364	298.793	0.924643	6	0.842857	630.256	95.4614	2.59286	214.9	34.8	1.29907	0.894137	0.796623	1.05075	0.4	0.4	0.4	7.88358	0	7.88358	1.49218	1.38083	2.87301	9934.65
2800	2017-12-01	3	4	2	1	2	13.7	32.69	5.92	3006	41.1228	4.368	0.118626	0.0355046	0.14391	13.9261	44.0032	2.01474	0.89667	1.07379	298.793	3.34064	4	0.514286	630.256	94.0029	2.59286	619.3	61.1	0.52723	5.43653	0.27678	0.365073	0.474567	0.277517	0.26	1.69661	0	1.69661	1.00528	0.933004	1.93829	38180.5
2801	2017-12-01	4	5	3	1	3	0	22.62	6.33	2728.2	22.8409	1.92167	0.0726396	0.0285562	0	10.3964	15.7384	0.69678	1.97974	1.28296	298.793	0.268143	6	0.871429	630.256	95.13	2.59286	408.9	46.3	1.60463	0.410138	0.55884	0.73711	0.2	0.2	0.379299	2.12972	0	2.12972	0.921634	0.866378	1.78801	45600.2
2802	2017-12-01	5	1	3	2	1	1.5	19.9967	6.47	2652	10.4546	1.20224	0.04332	0.005415	0.04332	17.7829	9.69285	0.30324	0.31407	0.27075	298.793	1.99514	6	0.871429	630.256	95.13	2.59286	842.4	346.1	0.18	1.44617	0.203699	0.268679	0.291582	0.18	0.18	0.310011	0	0.310011	0.178726	0.121242	0.299968	43992.7
2803	2017-12-01	6	1	2	1	2	27.3	29.61	7.38	2918	9.2972	1.06006	0.04268	0.005335	0	7.72508	11.1928	0.7469	2.43276	0	298.793	2.65814	4	0.514286	630.256	94.0029	2.59286	455.2	154.2	0.246187	20.1214	1.81803	2.39798	3.10635	0.18	0.18	0.247975	0	0.247975	0.896142	0.846529	1.74267	22163.7
2804	2017-12-01	7	5	3	1	3	0	17.31	5.4	2576	16.782	1.10332	0.556285	0.00595532	0	9.40005	4.88465	0.55915	0.13715	4.5154	298.793	0.144643	6	0.871429	630.256	95.13	2.59286	309.2	35.5	0.741628	0.856171	0.453615	0.598318	0.24	0.24	0.24	4.99675	0	4.99675	1.72965	1.66409	3.39375	18894.2
2805	2017-12-01	8	3	3	2	1	5.7	28.39	7.05	2880	23.6623	6.14397	0.04392	0.0148746	0.3294	39.517	43.3051	1.51524	0.59292	0	298.793	2.01464	6	7.2	630.256	95.8729	2.59286	675.5	54.8	1.94223	5.0764	0.658435	0.868476	0.726811	0.3	1.84125	2.37322	0	2.37322	1.39728	1.31442	2.7117	44434.9
2806	2017-12-01	9	3	2	1	1	6.3	24.6379	6.56	2780.34	13.1746	2.17497	0.042	0.0121802	0.273	11.4345	11.844	0.0945	0.21	0.7035	298.793	2.61914	6	0.871429	630.256	95.13	2.59286	1136.7	364.3	0.22	11.849	0.386659	0.510004	1.80833	0.22	0.22	1.47666	0	1.47666	2.95662	2.89706	5.85368	9975.21
2807	2017-12-01	10	3	4	2	2	7.7	19.0379	7.31	2628.33	7.11253	1.00821	0.04164	0.005205	0.30189	27.243	12.2318	0	1.05141	0.13533	298.793	2.50214	6	0.871429	630.256	95.13	2.59286	325.3	80.4	0.24	2.28748	0.24	0.31656	0.490262	0.24	0.24	0.335312	0	0.335312	0.930138	0.863426	1.79356	15216.8
2808	2017-12-01	11	3	3	1	1	3	20.4833	6.7	2662.07	22.9584	3.07316	0.04344	0.00701179	0.19548	20.0367	20.0801	0.30408	0.66246	0.46698	298.793	2.39164	6	0.871429	630.256	95.13	2.59286	463.2	38.6	1.35238	1.81463	0.744668	0.982218	0.285591	0.24	0.24	4.22047	0	4.22047	3.00124	2.93621	5.93745	50188.2
2809	2017-12-01	12	5	2	1	2	0	18.2467	5.84	2614	14.9725	0.624833	0.168911	0.012032	0	3.40016	12.2556	0.44116	4.29324	1.01144	298.793	1.07414	6	0.871429	630.256	95.13	2.59286	307.1	47.6	0.278038	2.95186	0.243534	0.321221	0.2	0.2	0.2	5.75789	0	5.75789	2.84226	2.78814	5.6304	20162.8
2810	2017-12-01	13	4	5	1	1	1	22.3276	6.01	2719.33	21.6921	2.71494	0.111032	0.0138188	0	4.7036	8.81925	0.81244	0.12828	1.84937	298.793	2.89864	4	0.514286	630.256	94.0029	2.59286	281.7	36	0.322597	2.22533	0.283683	0.374179	0.393506	0.2	0.2	0.667278	0	0.667278	0.741734	0.686044	1.42778	17856
2811	2017-12-01	14	5	5	1	2	4	30.7733	7.48	2949.33	16.4684	2.17672	0.04348	0.00851653	0	10.3917	6.93506	0.35871	1.31527	0	298.793	1.04164	6	0.871429	630.256	95.13	2.59286	379.3	49.7	0.740139	2.19003	0.316195	0.417061	0.362086	0.22	0.271429	0.885099	0	0.885099	0.98547	0.924633	1.9101	32890.3
2812	2017-12-01	15	2	2	1	2	6.7	24.9133	6.83	2787	9.90855	1.40649	0.04224	0.00528	0.12672	9.44064	13.4112	0.67584	0.3168	0.39072	298.793	3.00264	6	0.871429	630.256	95.13	2.59286	193.9	12.2	0.235343	1.90618	0.18	0.23742	0.243744	0.18	0.18	0.344264	0	0.344264	0.624031	0.573767	1.1978	20846.2
2813	2017-12-01	16	1	3	2	1	13	26.5267	6.36	2834	10.8488	3.38523	0.0435552	0.0113769	0.2154	39.472	17.3289	1.08777	0.14001	3.22023	298.793	2.00164	6	0.871429	630.256	95.13	2.59286	615.3	42.5	2.07536	2.739	0.830541	1.09548	0.6871	0.302066	1.63771	4.00904	0	4.00904	2.12366	2.06937	4.19302	19546.4
2814	2018-01-01	1	3	1	2	1	4.66667	36.9633	7.57	3117.93	17.3227	3.15272	0.04312	0.00704326	0	7.53522	7.88018	0.54978	2.14522	0	127.033	5.38093	0	3.98571	398.456	89.4729	4.12714	303.5	66.6	0.56	10.4434	0.56	0.73864	2.08298	0.56	0.56	0.56	0	0.56	2.81097	2.65665	5.46761	19834.8
2815	2018-01-01	2	5	1	1	3	0	13.6867	5.89	2474.33	4.94174	0.5105	0.336689	0.005105	0	3.05279	2.05221	0.69428	0	0.62281	127.033	3.06893	0	5.8	398.456	90.8786	4.12714	456.5	198.5	0.72	5.73248	0.72	0.94968	0.72	0.72	0.72	2.73215	0	2.73215	2.54915	2.34827	4.89742	13674
2816	2018-01-01	3	4	2	1	1	5.3	37.92	6.32	3142.33	22.6605	2.66342	0.04408	0.0136801	0	6.41364	41.7658	1.42158	1.52076	0.96976	127.033	5.48493	0	3.98571	398.456	89.4729	4.12714	363.5	53.9	0.6	4.70779	0.6	0.7914	0.846264	0.6	0.6	0.6	0	0.6	1.51172	1.34132	2.85304	70482.8
2817	2018-01-01	4	5	3	1	3	2.7	18.8967	6.74	2623.33	15.2575	2.61881	0.04496	0.0086063	0	13.8477	14.6682	1.50616	2.51776	0.71936	127.033	2.41243	0	6.42857	398.456	92.8271	4.12714	977.6	249.5	1.2914	3.07172	0.56	0.73864	0.56	0.56	0.56	8.35706	0	8.35706	2.21236	2.05682	4.26918	42139.4
2818	2018-01-01	5	1	3	2	1	8	17.08	6.47	2580.33	6.31628	1.1218	0.04308	0.005385	0	16.4889	9.99456	1.077	0.25848	0.29079	127.033	4.13943	0	6.42857	398.456	92.8271	4.12714	1235.4	571.6	0.44	2.92929	0.44	0.58036	0.44	0.44	0.44	0.477863	0	0.477863	0.560971	0.42707	0.988041	35025.8
2819	2018-01-01	6	1	2	1	2	27	33.5767	7.64	3028.33	5.6922	0.734368	0.0424	0.0053	0	6.2964	10.176	0.742	2.5334	0	127.033	4.80243	0	3.98571	398.456	89.4729	4.12714	698	242.2	1.31232	10.1074	0.58	0.76502	1.61509	0.58	0.58	0.799692	0	0.799692	4.0281	3.86954	7.89764	39763.5
2820	2018-01-01	7	5	3	1	3	0	16.3172	5.21	2552.67	8.7029	0.5215	1.79838	0.00875593	0	4.67264	1.7731	0.43806	0.08344	2.41976	127.033	2.28893	0	6.42857	398.456	92.8271	4.12714	361.4	51.1	2.17543	1.55022	1.07444	1.41718	0.54	0.54	0.54	9.22272	0	9.22272	4.18085	4.03353	8.21438	19315.9
2821	2018-01-01	8	3	3	1	1	8.7	29.54	6.72	2913.67	16.1122	5.22723	0.04412	0.0124144	0	19.8871	39.5867	1.12506	0.09927	0.49635	127.033	4.15893	0	4.75714	398.456	92.25	4.12714	317.7	32.3	0.52	2.92812	0.52	0.68588	0.577656	0.52	0.52	0.921985	0	0.921985	1.05219	0.902132	1.95432	73895.4
2822	2018-01-01	9	3	2	2	1	6.3	27.1233	7.28	2843.45	9.88483	2.01755	0.04212	0.00854965	0	10.709	11.8778	0.49491	0.62127	0.44226	127.033	4.76343	0	6.42857	398.456	92.8271	4.12714	555.5	128	0.58	4.65427	0.58	0.76502	0.58	0.58	0.58	0.714443	0	0.714443	1.39431	1.22908	2.6234	13211.9
2823	2018-01-01	10	3	4	2	2	5.7	21.1345	7.01	2686.33	5.72915	1.21932	0.04184	0.00523	0.18828	17.6146	13.3679	0.40794	1.49578	0.13598	127.033	4.64643	0	6.42857	398.456	92.8271	4.12714	371.8	33.1	0.68	1.55816	0.68	0.89692	0.68	0.68	0.68	0.68	0	0.68	0.808142	0.598784	1.40693	27694.2
2824	2018-01-01	11	3	3	1	1	3.3	23.1233	6.65	2737.93	11.2847	3.35206	0.04304	0.00538	0.03228	16.1723	19.5509	0.55952	0.57028	0.6994	127.033	4.53593	0	6.42857	398.456	92.8271	4.12714	543.1	59	0.72	2.50815	0.72	0.94968	0.72	0.72	0.72	0.72	0	0.72	0.900288	0.6805	1.58079	28500.1
2825	2018-01-01	12	5	2	1	2	0	24.2767	7.09	2771	18.0274	1.60955	0.04364	0.00559755	0	4.93132	19.2234	1.12373	3.6003	0.53459	127.033	3.21843	0	6.42857	398.456	92.8271	4.12714	308	21.2	1.74795	10.257	0.6	0.7914	0.6	0.6	0.6	4.03816	0	4.03816	4.47738	4.31359	8.79097	20600.2
2826	2018-01-01	13	4	5	1	1	0	21.93	6.22	2703.67	12.584	1.99797	0.0589152	0.00705541	0	4.06363	6.75857	0.64721	0.23342	0.89124	127.033	5.04293	0	3.98571	398.456	89.4729	4.12714	224.8	26.8	0.64	1.08158	0.64	0.84416	0.64	0.64	0.64	0.64	0	0.64	0.902158	0.71022	1.61238	22840.8
2827	2018-01-01	14	5	5	1	2	4	33.13	7.66	3014.33	13.6765	2.33734	0.0432	0.0076533	0	8.91	6.0372	0.6156	1.4904	0	127.033	3.18593	0	6.42857	398.456	92.8271	4.12714	781.4	260.2	0.68	7.00204	0.68	0.89692	0.970123	0.68	0.68	1.3056	0	1.3056	2.75705	2.56835	5.32541	38110.9
2828	2018-01-01	15	2	2	1	2	5	24.22	6.6	2763.67	7.08206	1.28003	0.04212	0.005265	0.04212	13.51	11.8357	0.83187	0.46332	0.2106	127.033	5.14693	0	6.42857	398.456	92.8271	4.12714	617.2	88.2	0.64	5.73564	0.64	0.84416	0.64	0.64	0.64	1.30273	0	1.30273	0.980815	0.790911	1.77173	18756.9
2829	2018-01-01	16	1	3	2	1	13.3	26.75	6.6	2836.33	6.87201	1.96994	0.04308	0.00908307	0.02154	24.5879	16.2196	0.4308	0.20463	7.57131	127.033	4.14593	0	6.42857	398.456	92.8271	4.12714	436.2	48.1	1.23751	7.75088	0.56	0.73864	0.97902	0.56	0.56	3.48832	0	3.48832	3.04643	2.89246	5.93888	18234.9
2830	2018-02-01	1	3	1	1	1	4.33333	35.4967	7.62	3078.28	19.9755	2.43163	0.04116	0.00521649	0	2.8812	2.54163	1.67727	1.31712	0	4.1729	1.2795	7	0.557143	2011.78	86.1429	1.31714	1644.1	547	1.64846	52.5094	0.638977	0.84281	3.51083	0.16	1.20207	0.309572	0	0.309572	9.63603	5.1007	14.7367	32471
2831	2018-02-01	2	5	1	1	3	0	10.68	4.85	2394.67	10.9377	0.885362	0.825802	0.0340899	0	2.47172	0.98261	0.98261	0.22286	1.29664	4.1729	-1.0325	7	0.785714	2011.78	88	1.31714	1336.9	749.7	0.381023	2.77291	0.51397	0.677927	0.382778	0.32	0.8	7.89449	0	7.89449	5.71163	3.4615	9.17314	12798.5
2832	2018-02-01	3	4	2	1	1	6.3	35.0333	6.94	3069	26.0666	2.03997	0.04156	0.0148541	0	3.35597	36.2299	2.00527	1.78708	0.44677	4.1729	1.3835	7	0.557143	2011.78	86.1429	1.31714	1149.3	433.1	0.878315	11.8687	0.986026	1.30057	8.08005	0.48	1.2	3.28558	0	3.28558	14.8872	7.95079	22.838	9179.88
2833	2018-02-01	4	5	3	1	3	0	8.66	6.4	2341	24.7215	3.27194	0.04148	0.00645764	0	5.99386	25.8524	1.84586	1.78364	1.04737	4.1729	-1.689	7	0.757143	2011.78	82.2786	1.31714	1409.8	347.4	1.10781	4.57754	0.618738	0.816115	1.99743	0.32	0.8	22.3622	0	22.3622	7.89813	4.75741	12.6555	48721.3
2834	2018-02-01	5	1	3	2	1	6	16.33	6.36	2534.67	9.02476	1.08181	0.0412	0.00515	0	13.7814	8.9816	1.3596	0.6592	0.1339	4.1729	0.038	7	0.757143	2011.78	82.2786	1.31714	1316.3	589.6	0.38	5.14529	0.271839	0.358556	1.69279	0.38	0.96	4.68734	0	4.68734	4.95849	3.3813	8.33979	29552
2835	2018-02-01	6	1	2	1	1	23	18.7933	7.38	2618.67	7.85017	0.785955	0.04076	0.005095	0	6.16495	10.1798	0.96805	2.60864	0	4.1729	0.701	7	0.557143	2011.78	86.1429	1.31714	1629.9	783.8	0.24	32.7212	0.24	0.31656	16.5404	0.24	0.807281	0.663736	0	0.663736	8.76653	4.7353	13.5018	22700.9
2836	2018-02-01	7	5	3	1	3	0	10.07	5.42	2375	9.38522	0.628524	1.06654	0.00806016	0	10.5672	2.9376	1.173	0.6222	2.1828	4.1729	-1.8125	7	0.757143	2011.78	82.2786	1.31714	1865.1	691.2	0.630785	2.0382	0.658965	0.869175	0.32	0.32	0.8	78.7696	0	78.7696	18.5099	11.2076	29.7174	28674.6
2837	2018-02-01	8	3	3	1	1	6.3	24.6367	6.78	2780.33	20.6869	4.39642	0.04156	0.00963992	0	17.0396	36.978	1.48577	0.76886	0	4.1729	0.0575	7	0.614286	2011.78	87.1757	1.31714	572.4	99.8	2.29805	10.5416	0.874059	1.15288	6.0246	0.38	4.39719	3.76204	0	3.76204	13.161	6.58048	19.7414	25256.9
2838	2018-02-01	9	3	2	1	1	5.7	16.78	7.18	2538.97	17.6453	3.40697	0.04084	0.0116096	0.07147	15.1721	12.4051	0.89848	0.85764	0.11231	4.1729	0.662	7	0.757143	2011.78	82.2786	1.31714	1722.2	688.9	5.08979	58.2282	2.17917	2.87432	39.9493	0.900742	2.13923	10.7957	0	10.7957	41.1938	0	41.1938	24361.7
2839	2018-02-01	10	3	4	1	2	5.7	18.7069	6.64	2615.33	10.4191	2.1689	0.041	0.00570021	0.25625	14.1553	13.776	0.7585	1.1685	0.2255	4.1729	0.545	7	0.757143	2011.78	82.2786	1.31714	973.5	215.4	0.9709	10.0325	1.08878	1.4361	7.76505	0.36	0.88	4.91253	0	4.91253	7.46315	4.78544	12.2486	21563.3
2840	2018-02-01	11	3	3	1	1	5.3	15.4233	6.2	2540.69	47.0884	6.2991	0.0513354	0.0124028	0	0.32864	0	0	0.3081	0	4.1729	0.4345	7	0.757143	2011.78	82.2786	1.31714	835.9	154.6	1.49649	1.97361	0.960781	1.26727	1.06929	0.3	0.76	7.0349	0	7.0349	5.25087	2.54847	7.79934	38567.5
2841	2018-02-01	12	5	2	1	2	0	24.1633	6.81	2761.67	22.8349	2.39627	0.04144	0.00518	0	5.55296	22.8956	1.73012	4.30976	0.3108	4.1729	-0.883	7	0.757143	2011.78	82.2786	1.31714	814.76	100.2	1.30271	18.0627	0.728372	0.960723	5.5947	0.48	1.2	7.16489	0	7.16489	19.0486	9.58163	28.6303	19694.9
2842	2018-02-01	13	4	5	1	1	0	15.3567	5.93	2521.67	20.2543	2.64803	0.101265	0.0103293	0	3.51918	6.33864	1.53321	0.5145	1.73901	4.1729	0.9415	7	0.557143	2011.78	86.1429	1.31714	2958.4	1021.7	1.11824	21.7795	1.27035	1.6756	8.70662	0.28	0.68	22.5602	0	22.5602	18.1769	14.8483	33.0252	33227.5
2843	2018-02-01	14	5	5	1	2	0	31.0367	7.5	2958.33	17.3223	2.7172	0.04124	0.00700258	0	8.36141	5.85608	1.09286	1.96921	0	4.1729	-0.9155	7	0.757143	2011.78	82.2786	1.31714	1809.5	658.9	4.22929	15.3973	3.34938	4.41784	16.3915	0.24	2.03086	12.6443	0	12.6443	14.8912	7.64007	22.5313	26606.5
2844	2018-02-01	15	2	2	1	2	3.7	22.64	6.59	2670.33	10.5496	1.53729	0.04088	0.00511	0	10.5164	11.1807	1.2775	0.85848	0.6132	4.1729	1.0455	7	0.757143	2011.78	82.2786	1.31714	1137.4	366.1	0.2	12.7031	0.477035	0.629209	1.99115	0.2	0.48	4.3454	0	4.3454	4.35188	3.74011	8.09198	32390.5
2845	2018-02-01	16	1	3	2	2	30	21.0233	6.37	2679	16.7585	3.96734	0.04132	0.0453218	0.04132	26.8373	11.8692	1.11564	0.6198	5.35094	4.1729	0.0445	7	0.757143	2011.78	82.2786	1.31714	2157.5	419.8	14.7581	25.5437	24.8005	32.7118	11.4485	0.782703	15.7937	39.0514	0	39.0514	14.2323	7.57967	21.8119	37619.9
2846	2018-03-01	1	3	1	1	1	5.66667	41.8833	7.51	3250	12.01	5.67738	0.04296	0.00857011	0	3.4905	3.5442	3.58716	2.37354	0	12.5263	4.42236	3	1.37143	1731.17	81.9529	2.73714	1284.3	386.8	1.45413	13.8155	0.839361	0.996321	11.1783	0.72	1.04125	3.07457	0	3.07457	17.7464	8.87318	26.6195	47895.1
2847	2018-03-01	2	5	1	1	3	0	6.67667	4.58	2283.67	9.40577	2.36177	3.61329	0.0676921	0	1.5939	0	1.0143	0.13455	0.75555	12.5263	2.11036	5	1.62857	1731.17	83.3143	2.73714	398.9	40.9	1.95516	1.33039	1	1.187	1	1	1	11.3942	0	11.3942	8.61665	4.36441	12.9811	18815.9
2848	2018-03-01	3	4	2	2	1	11	45.2	6.29	3344	16.9163	1.10278	0.04916	0.0120797	0	1.85579	51.2862	3.29372	1.52396	0.19664	12.5263	4.52636	3	1.37143	1731.17	81.9529	2.73714	713.2	128.7	0.854877	20.9249	0.8	0.9496	11.6012	0.8	0.8	2.85001	0	2.85001	26.3802	13.1901	39.5703	25481.1
2849	2018-03-01	4	5	3	1	3	0	10.1967	6.2	2306.73	8.22733	2.38466	0.04068	0.00634029	0	13.821	13.1498	1.56618	1.7289	0.04068	12.5263	1.45386	3	2.28571	1731.17	83.8571	2.73714	592.7	95.1	2.42965	6.53968	1.11675	1.32558	2.17218	0.96	0.96	15.8381	0	15.8381	11.4895	5.74473	17.2342	47461.9
2850	2018-03-01	5	1	3	2	1	8	19.31	5.2	2629.67	4.89391	1.48616	0.04248	0.00531	0.02124	15.5477	12.744	1.56114	0.41418	0	12.5263	3.18086	3	2.28571	1731.17	83.8571	2.73714	997.9	437.4	0.58	4.35831	0.58	0.68846	4.04299	0.58	0.58	5.11971	0	5.11971	7.16435	3.82238	10.9867	47682.3
2851	2018-03-01	6	1	2	1	1	31	13.4167	6.99	2475.67	4.41002	0.957632	0.0416	0.0052	0	7.6752	10.8472	1.1544	3.2864	0	12.5263	3.84386	3	1.37143	1731.17	81.9529	2.73714	896.66	253.6	0.8	52.3727	0.8	0.9496	37.4748	2.03389	1.32477	5.56792	0	5.56792	49.8881	24.9132	74.8013	33227.5
2852	2018-03-01	7	5	3	1	3	0	4.13103	5.09	2211	8.51413	0.626474	0.43941	0.0089617	0	9.62925	7.01634	1.08264	0.3123	2.80029	12.5263	1.33036	3	2.28571	1731.17	83.8571	2.73714	1067	189.1	0.96	1.56288	0.96	1.13952	0.96	0.96	0.96	11.8444	0	11.8444	4.21881	3.36934	7.58815	30669.2
2853	2018-03-01	8	3	3	1	1	6	17.23	6.27	2592.33	7.10155	1.3361	0.04668	0.00903365	0	17.0965	43.3774	1.93722	0.57183	0	12.5263	3.20036	5	2.21429	1731.17	84.8471	2.73714	1143.8	208.4	2.7631	4.18541	1.65951	1.96984	2.25249	0.92	2.15249	11.8404	0	11.8404	11.8926	5.95729	17.8499	46362
2854	2018-03-01	9	3	2	1	1	5	13.33	7.06	2459.31	6.53339	3.42593	0.04128	0.00623591	0	10.8463	8.58624	0.71208	0.71208	0	12.5263	3.80486	3	2.28571	1731.17	83.8571	2.73714	1714.6	664.8	0.7	8.85577	0.8852	1.05073	3.91012	0.7	0.7	8.72589	0	8.72589	16.0232	9.58789	25.6111	20774.3
2855	2018-03-01	10	3	4	1	2	5	14.6455	6.57	2511	5.59957	1.42553	0.0416	0.0052	0.0416	19.8328	9.9632	0.9464	1.3832	0	12.5263	3.68786	3	2.28571	1731.17	83.8571	2.73714	1268.8	400.2	1.10797	15.8689	0.9	1.0683	6.15504	0.9	0.9	11.8365	0	11.8365	15.7602	11.3415	27.1017	29378.6
2856	2018-03-01	11	3	3	1	1	3.3	15.9333	6.05	2542.76	15.5919	1.63877	0.04184	0.00725307	0.0523	19.6543	18.9849	1.02508	0.51254	0.9937	12.5263	3.57736	3	2.28571	1731.17	83.8571	2.73714	865.4	216.9	0.88	6.16846	0.88	1.04456	1.58784	0.88	0.88	5.38395	0	5.38395	8.58201	5.27284	13.8549	40487.9
2857	2018-03-01	12	5	2	1	2	0	19.1067	6.7	2642	9.33664	4.39349	0.0434	0.005425	0	6.7921	23.8374	1.6275	4.3617	0	12.5263	2.25986	3	2.28571	1731.17	83.8571	2.73714	665.2	119.5	2.58626	11.6737	1.77159	2.10288	3.0384	0.9	0.9	13.8781	0	13.8781	18.1699	9.4135	27.5834	25892.1
2858	2018-03-01	13	4	5	1	1	3	13.0267	6.07	2494.33	12.1322	1.5222	0.04196	0.00826445	0	8.33955	10.8676	1.23782	0.7343	0.79724	12.5263	4.08436	3	1.37143	1731.17	81.9529	2.73714	476.6	82.9	2.06572	11.7806	2.05858	2.44353	6.14447	0.8	0.8	9.66512	0	9.66512	16.3987	9.21832	25.617	14902.2
2859	2018-03-01	14	5	5	1	3	0	30.8967	7.48	2961.67	7.88017	2.96216	0.04324	0.00592255	0	7.567	4.84288	1.09181	1.90256	0	12.5263	2.22736	3	2.28571	1731.17	83.8571	2.73714	1558.4	544.9	2.05679	3.19062	0.900657	1.06908	1.97923	0.86	0.962682	9.42091	0	9.42091	8.37371	4.16633	12.54	41212.4
2860	2018-03-01	15	2	2	1	2	9.7	24.2933	6.44	2768.33	5.27832	1.47309	0.04144	0.00518	0	10.619	11.4892	2.00984	0.66304	0	12.5263	4.18836	3	2.28571	1731.17	83.8571	2.73714	1250.8	425.4	0.76	9.76022	0.76	0.90212	3.01067	0.76	0.76	6.69212	0	6.69212	7.14745	5.54196	12.6894	18515.3
2861	2018-03-01	16	1	3	2	1	9	16.8133	6.34	2568.33	5.11921	1.14839	0.04312	0.00705785	0	31.1326	20.9887	1.17502	0.4851	0.4851	12.5263	3.18736	3	2.28571	1731.17	83.8571	2.73714	2424.4	874	3.91931	13.3862	4.18038	4.96211	7.77291	0.76	0.76	28.8633	0	28.8633	19.5784	13.0552	32.6335	40231.4
2862	2018-04-01	1	3	1	1	1	14.6667	40.0367	7.45	3206.55	21.7788	3.78805	0.04256	0.00718113	0	3.79848	4.51136	2.05352	2.0748	0	37.3173	11.2524	0	0.728571	4791.72	74.6186	1.75	151.3	21.3	0.62	1.41429	0.62	0.66092	0.917984	0.62	0.62	0.62	0.62	1.24	4.89079	0	4.89079	21867.1
2863	2018-04-01	2	5	1	1	3	0	7.68667	5.37	2311.33	8.2554	0.62118	0.571088	0.0544473	0	1.0556	0.0609	0.5887	0.15225	0.5684	37.3173	8.94036	1	0.628571	4791.72	75.39	1.75	1098.6	155.5	1.85023	0.989173	1.66665	1.77664	0.62	0.62	0.62	0.62	8.94398	9.56398	9.02337	0	9.02337	11021.5
2864	2018-04-01	3	4	2	2	1	19.7	30.14	6.13	2934.67	26.625	2.9976	0.04248	0.018283	0	2.69748	37.1063	1.97532	1.4868	1.33812	37.3173	11.3564	0	0.728571	4791.72	74.6186	1.75	240.5	13.2	5.52996	3.27579	4.0443	4.31122	1.07127	0.76	0.76	0.76	10.3314	11.0914	17.6069	0	17.6069	19636.7
2865	2018-04-01	4	5	3	1	3	6.3	17.0533	6.62	2588	16.948	2.6316	0.043	0.00818666	0	10.8468	13.8568	0.95675	2.107	0.903	37.3173	8.28386	0	0.685714	4791.72	64.5829	1.75	569	98	2.77387	11.3841	2.15114	2.29312	7.80266	0.56	0.56	0.56	7.46415	8.02415	23.4283	0	23.4283	27746.8
2866	2018-04-01	5	1	3	2	1	14.3	5.97667	6.32	2261.43	6.29744	1.1243	0.04216	0.00527	0	15.4411	10.3819	1.45452	0.64294	0.2108	37.3173	10.0109	0	0.685714	4791.72	64.5829	1.75	1381.9	633.4	1.26891	6.50632	4.62179	4.92683	9.22247	0.48	0.48	0.48	12.6435	13.1235	17.9195	0	17.9195	17018.1
2867	2018-04-01	6	1	2	1	2	0	21.0133	7.33	2686.67	5.7811	1.16082	0.04104	0.00513	0	6.83316	11.1834	0.81054	2.52396	0	37.3173	10.6739	0	0.728571	4791.72	74.6186	1.75	278.6	56.4	0.6	5.16091	3.56868	3.80421	5.78219	0.6	0.783178	0.6	2.2879	2.8879	12.8907	0	12.8907	41269
2868	2018-04-01	7	5	3	1	3	0	10.9034	5.02	2405.33	5.27858	0.379982	3.14151	0.00516	0	4.42728	0	0.94944	0.48504	1.4448	37.3173	8.16036	0	0.685714	4791.72	64.5829	1.75	240.4	22.8	2.55209	0.84	3.52231	3.75478	0.84	0.84	2.25694	0.84	4.16495	5.00495	6.78869	0	6.78869	17085.8
2869	2018-04-01	8	3	3	2	1	19.3	24.9267	6.91	2787	22.5767	5.89413	0.0442466	0.013929	0	26.6607	48.1832	3.80562	0.99138	0.19188	37.3173	10.0304	2	0.671429	4791.72	77.6557	1.75	213.2	6.2	9.64964	6.23495	10.0884	10.7542	2.99009	0.96	1.94458	0.96	21.3656	22.3256	35.4512	0	35.4512	11518.1
2870	2018-04-01	9	1	2	2	1	6.3	9.03333	6.79	2344.83	8.54111	2.04195	0.04116	0.00572574	0	3.98223	4.2189	0.86436	1.21422	0.27783	37.3173	10.6349	0	0.685714	4791.72	64.5829	1.75	544.1	119.9	1.97697	0.515543	1.84831	1.9703	0.48	0.48	0.48	0.48	4.0758	4.5558	7.38298	0	7.38298	35058.8
2871	2018-04-01	10	3	4	2	2	11.7	14.5241	6.51	2503.33	8.577	1.73255	0.04132	0.005165	0	14.9372	12.0861	0.90904	0.81607	1.26026	37.3173	10.5179	0	0.685714	4791.72	64.5829	1.75	399.8	112.4	4.51676	5.02764	7.00647	7.4689	4.9365	0.68	0.694238	0.68	9.99	10.67	17.182	0	17.182	17760.5
2872	2018-04-01	11	3	3	1	1	10.3	12.82	6.38	2450	13.6219	2.72137	0.0416	0.0052	0	16.3176	19.8848	0.9152	0.468	0.8944	37.3173	10.4074	0	0.685714	4791.72	64.5829	1.75	185.3	7.1	1.74626	0.74499	1.27199	1.35595	0.511512	0.5	0.5	0.5	1.77393	2.27393	5.54403	0	5.54403	85364.8
2873	2018-04-01	12	5	2	1	3	0	24.75	7.62	2780.33	14.2618	1.97809	0.119588	0.00523	0	3.67146	14.9996	1.18198	4.15262	0	37.3173	9.08986	0	0.685714	4791.72	64.5829	1.75	620.2	114.5	4.2927	6.96792	3.53477	3.76807	2.29752	0.66	1.34873	0.66	7.99271	8.65271	22.6871	0	22.6871	17663.5
2874	2018-04-01	13	4	5	1	1	10	13.41	6.53	2470.33	13.3926	2.67154	0.0414	0.005175	0	4.3884	8.60085	0.9729	0.96255	0.8694	37.3173	10.9144	0	0.728571	4791.72	74.6186	1.75	303	18.4	3.12526	0.84	2.57455	2.74447	0.919717	0.84	0.84	0.84	3.56797	4.40797	8.52092	0	8.52092	16646.9
2875	2018-04-01	14	5	5	1	3	0	27.7067	7.73	2862.67	13.0597	1.97394	0.04248	0.00531	0	7.29594	4.07808	1.1682	1.86912	0	37.3173	9.05736	0	0.685714	4791.72	64.5829	1.75	225.7	25.4	0.72	1.38427	0.72	0.76752	0.722054	0.72	0.72	0.72	1.43398	2.15398	4.93681	0	4.93681	17460.3
2876	2018-04-01	15	2	2	2	2	11.3	22.5233	6.76	2730.67	10.4741	1.9615	0.04136	0.00517	0	5.82142	10.6502	0.81686	0.83754	0.4136	37.3173	11.0184	0	0.685714	4791.72	64.5829	1.75	179.8	16.4	0.52	1.25044	0.52	0.55432	0.798624	0.52	0.52	0.52	0.950358	1.47036	4.38641	0	4.38641	19979.2
2877	2018-04-01	16	1	3	2	1	22	19.6333	5.36	2654	20.3916	36.4685	0.0891882	0.0111614	0	30.2872	13.7183	1.01656	0.54496	6.56048	37.3173	10.0174	0	0.685714	4791.72	64.5829	1.75	224	40.2	4.60886	0.769428	5.41652	5.77401	1.53893	0.48	0.918162	0.48	8.30618	8.78618	10.6927	0	10.6927	11248.4
2878	2018-05-01	1	3	1	1	1	27.6667	24.6667	8.1	2778.97	13.414	2.58876	0.04268	0.00903845	0	1.09901	1.65385	3.77718	1.31241	0	117.954	15.7181	0	1.82857	4956.83	72.8671	1.68714	192.6	33.2	3.04575	1.70659	2.23869	2.23869	1.56334	0.92	0.92	0.92	5.93273	6.85273	16.0967	0	16.0967	24517.6
2879	2018-05-01	2	5	1	1	3	0	8.42	5.71	2329	5.11051	1.13669	0.342364	0.0051017	0	3.1926	0.6018	1.1118	0.1326	0.7548	117.954	13.4061	0	1.35714	4956.83	76.4314	1.68714	1121.7	444.4	0.7	1.36273	0.7	0.7	0.7	0.7	0.7	0.7	20.6423	21.3423	16.8356	0	16.8356	22370.3
2880	2018-05-01	3	4	2	1	1	27.3	18.2933	6.36	2615.67	11.0549	1.40821	0.04348	0.00652125	0	1.05439	32.61	1.56528	1.04352	0.13044	117.954	15.8221	0	1.82857	4956.83	72.8671	1.68714	535.3	24.4	1.42108	0.76	1.25334	1.25334	0.76	0.76	0.76	0.76	2.44761	3.20761	7.52414	0	7.52414	31654.3
2881	2018-05-01	4	5	3	1	3	13.3	13.66	6.68	2475.67	17.8259	2.04515	0.04304	0.00538	0	9.04916	11.255	1.345	1.47412	0	117.954	12.7496	0	1.25714	4956.83	69.3443	1.68714	614.9	17.1	2.48364	4.04483	1.88902	1.88902	1.99369	0.84	4.38506	0.84	2.93006	3.77006	13.4707	0	13.4707	37850.6
2882	2018-05-01	5	1	3	2	1	30	6.70667	6.6	2267.67	4.35283	1.19391	0.04224	0.00528	0.09504	14.0976	8.75424	5.87136	0.8448	0.3696	117.954	14.4766	0	1.25714	4956.83	69.3443	1.68714	1276.8	401.3	2.01946	2.21772	2.67821	2.67821	3.47282	0.66	0.66	10.5959	7.0718	17.6677	17.5816	0	17.5816	43597.3
2883	2018-05-01	6	1	2	2	2	0	13.9567	7.9	2491	7.71981	0.911364	0.04152	0.00519	0.04152	5.21076	6.2799	0.53976	2.47044	0	117.954	15.1396	0	1.82857	4956.83	72.8671	1.68714	1131	418.7	0.6	0.6	0.6	0.6	0.6	0.6	0.6	0.6	0.6	1.2	0.728208	0	0.728208	NA
2884	2018-05-01	7	5	3	1	3	0	6.82414	5.11	2285	3.67594	3.15709	2.22674	0.005275	0.01055	9.27345	1.7935	1.4348	0.4642	1.78295	117.954	12.6261	0	1.25714	4956.83	69.3443	1.68714	148.8	17	2.87827	0.72	2.17203	2.17203	0.72	0.72	0.72	0.72	5.2134	5.9334	6.31596	0	6.31596	22197.9
2885	2018-05-01	8	3	3	1	3	54.7	17.2133	6.71	2567.33	15.5628	5.33347	0.04376	0.0112898	0.18598	10.6665	45.1166	2.45056	0.79862	0.13128	117.954	14.4961	0	1.84286	4956.83	77.7157	1.68714	632.9	32	1.9245	0.6	2.83823	2.83823	0.6	0.6	2.01156	0.6	5.32905	5.92905	13.0529	0	13.0529	41425.6
2886	2018-05-01	9	1	2	2	1	0	9.08667	7	2351.38	7.82151	5.16837	0.04104	0.00603293	0.12312	2.16486	3.68334	0.89262	1.4364	0.08208	117.954	15.1006	0	1.25714	4956.83	69.3443	1.68714	1048.3	137.3	0.78	0.78	0.78	0.78	0.78	0.78	0.78	0.78	0.78	1.56	0.78	0	0.78	42755.1
2887	2018-05-01	10	3	4	2	2	52.7	8.84828	6.58	2345.33	8.06816	2.34678	0.04284	0.005355	0.39627	16.7611	19.3423	0.83538	1.04958	0.51408	117.954	14.9836	0	1.25714	4956.83	69.3443	1.68714	615.3	85.8	4.25953	0.84	3.76002	3.76002	1.72405	0.84	0.84	0.84	8.89806	9.73806	15.2349	0	15.2349	32227.1
2888	2018-05-01	11	3	3	1	3	35	7.06333	6.52	2295.52	12.1583	2.96988	0.04248	0.00531	0.24426	14.5069	18.1496	0.89208	0.70092	0.65844	117.954	14.8731	0	1.25714	4956.83	69.3443	1.68714	234.7	19.4	2.73447	3.92223	1.68909	1.68909	1.95572	0.94	0.94	0.94	5.16974	6.10974	17.3665	0	17.3665	57502.4
2889	2018-05-01	12	5	2	1	3	0	21.7067	7.97	2702.33	12.9926	1.83335	0.04312	0.00539	0.03234	5.32532	13.2378	0.89474	4.22576	0.01078	117.954	13.5556	0	1.25714	4956.83	69.3443	1.68714	629.6	91.9	7.90046	13.0937	3.99856	3.99856	4.06799	0.88	2.16005	0.88	14.0433	14.9233	38.8713	0	38.8713	28004.8
2890	2018-05-01	13	4	5	1	2	18.7	8.87	6.13	2344	10.8878	1.89647	0.0748067	0.00651631	0.04224	2.35488	6.7584	1.06656	0.54912	0.82368	117.954	15.3801	0	1.82857	4956.83	72.8671	1.68714	537	124.6	2.30434	1.01604	2.26336	2.26336	0.953676	0.62	0.62	0.62	4.01411	4.63411	11.3519	0	11.3519	22012.2
2891	2018-05-01	14	5	5	1	3	12	15.85	7.63	2537	12.1011	1.88983	0.04288	0.00536	0.04288	8.66176	6.58208	1.24352	1.54368	0.02144	117.954	13.5231	0	1.25714	4956.83	69.3443	1.68714	457.4	50.2	3.08603	0.82164	1.34565	1.34565	0.72	0.72	0.72	0.72	3.9239	4.6439	8.36402	0	8.36402	34034.4
2892	2018-05-01	15	2	2	2	2	7	13.82	6.82	2481.03	7.09983	1.40773	0.04176	0.00522	0.24012	15.9732	10.5757	0.8352	0.54288	2.31768	117.954	15.4841	0	1.25714	4956.83	69.3443	1.68714	317.8	27.9	4.09719	1.17959	4.89604	4.89604	1.58126	0.84	1.13572	0.84	5.62866	6.46866	13.9096	0	13.9096	17852.7
2893	2018-05-01	16	1	3	1	1	51.7	9.58	5.69	2363	8.34746	8.38664	0.0700712	0.0071684	0.12708	9.43569	12.6021	1.15431	0.86838	0.16944	117.954	14.4831	0	1.25714	4956.83	69.3443	1.68714	375.9	12.2	7.71085	2.41364	6.97205	6.97205	2.15665	0.5	0.887864	0.5	8.20763	8.70763	17.5973	0	17.5973	39781.7
2894	2018-06-01	1	3	1	1	2	98.3333	59.0633	7.49	3208.28	32.2428	3.59687	0.04116	0.0096666	0.15435	4.14687	4.89804	1.78017	1.84191	0.05145	188.959	21.0538	0	9.2	4416.77	85.0371	0.952857	696	108.5	1.9204	5.45889	1.47068	1.47068	1.71706	0.42	1.2729	0.42	2.21997	2.63997	14.8243	0	14.8243	36761.5
2895	2018-06-01	2	5	1	1	3	0	20.3433	6.03	2418.33	4.46424	0.497904	0.0846891	0.00506	0.01012	4.29088	3.90632	0.54648	0.48576	1.20428	188.959	18.7418	0	5.5	4416.77	87.7157	0.952857	769	212.4	4.42628	4.01651	3.72785	3.72785	2.51502	0.36	0.669984	0.36	9.70151	10.0615	38.8059	0	38.8059	16965.5
2896	2018-06-01	3	4	2	2	1	12	56.2233	6.18	3148	30.6434	2.48061	0.04156	0.0154824	0.12468	2.75335	34.4844	1.42343	1.10134	0.17663	188.959	21.1578	0	9.2	4416.77	85.0371	0.952857	1279.3	404.1	3.24032	0.836068	3.66836	3.66836	1.30024	0.48	0.48	0.48	6.90556	7.38556	15.1141	0	15.1141	24870.1
2897	2018-06-01	4	5	3	1	3	12	35.0967	6.29	2723.67	32.1902	3.3416	0.0608632	0.00878685	0.05225	9.60355	16.2706	0.6479	0.93005	2.1736	188.959	18.0853	0	7.67143	4416.77	82.8557	0.952857	231.6	29	0.7	1.28886	0.7	0.7	0.7	0.7	0.7	0.7	0.992971	1.69297	3.44102	0	3.44102	16176.5
2898	2018-06-01	5	1	3	2	1	69	30.5167	6.58	2632	9.96148	1.59991	0.04128	0.00516	0.14448	19.6286	8.34888	6.28488	0.63984	0.73272	188.959	19.8123	0	7.67143	4416.77	82.8557	0.952857	745.4	245.3	2.61116	4.46933	2.48776	2.48776	2.10953	0.2	0.2	0.2	5.45315	5.65315	17.4407	0	17.4407	54985.9
2899	2018-06-01	6	1	2	2	2	0	41.0167	7.85	2842.33	4.47138	0.697305	0.0406	0.005075	0.0609	3.90775	7.5719	0.21315	1.89805	0	188.959	20.4753	0	9.2	4416.77	85.0371	0.952857	1212.7	573.4	0.34	1.8398	0.34	0.34	0.34	0.34	0.34	0.34	0.400733	0.740733	2.89943	0	2.89943	56084.7
2900	2018-06-01	7	5	3	1	3	0	21.1655	5.04	2430.67	9.27606	0.427648	2.54195	0.00773189	0.01028	7.31936	1.17192	0.70932	0.38036	1.8504	188.959	17.9618	0	7.67143	4416.77	82.8557	0.952857	335.1	38.6	0.577423	0.34	0.569472	0.569472	0.34	0.34	0.34	0.34	2.11607	2.45607	3.88475	0	3.88475	25594.6
2901	2018-06-01	8	3	3	2	1	20.67	40.61	7.02	2833	33.206	6.27616	0.0532859	0.0150157	0.3255	18.4065	49.3185	1.281	0.9765	0.1995	188.959	19.8318	0	5.98571	4416.77	88.0114	0.952857	324.9	34.8	4.13736	3.29911	3.84389	3.84389	1.9315	0.52	1.76303	0.52	5.63722	6.15722	19.4638	0	19.4638	36311.8
2902	2018-06-01	9	1	2	2	3	73.3	34.5667	7.22	2710.69	6.96993	1.07869	0.04056	0.00507	0.1014	1.89618	3.17382	0.31434	1.09512	0.2028	188.959	20.4363	0	7.67143	4416.77	82.8557	0.952857	552.6	182.3	1.68437	8.60724	2.0048	2.0048	4.16891	0.44	0.44	0.44	2.43029	2.87029	23.5197	0	23.5197	54453.9
2903	2018-06-01	10	1	4	2	2	6	31.6138	6.94	2649.67	14.4988	2.0913	0.04104	0.00523581	0.42066	15.9543	11.3373	0.38988	1.27224	0.47196	188.959	20.3193	0	7.67143	4416.77	82.8557	0.952857	271.5	35.3	1.65193	0.56	1.73197	1.73197	0.56	0.56	0.56	0.56	3.56574	4.12574	8.13612	0	8.13612	55954
2904	2018-06-01	11	3	3	1	3	73	29.3233	5.91	2596.55	22.3955	2.70298	0.119159	0.00747119	0.07203	7.72779	12.3789	0.7203	0.40131	2.52105	188.959	20.2088	0	7.67143	4416.77	82.8557	0.952857	250.7	16.2	3.60577	0.278283	4.18219	4.18219	0.495778	0.22	0.366052	0.22	10.2243	10.4443	20.5154	0	20.5154	52348
2905	2018-06-01	12	5	2	1	3	0	38.4333	7.27	2794	13.8136	1.45382	0.04108	0.005135	0.02054	8.66788	19.246	0.87295	2.95776	0.29783	188.959	18.8913	0	7.67143	4416.77	82.8557	0.952857	476.3	168.2	12.9003	3.057	8.30693	8.30693	0.845032	0.68	2.2115	0.68	15.8915	16.5715	29.0803	0	29.0803	20196.3
2906	2018-06-01	13	2	5	1	2	5	30.4333	6.06	2623.33	18.0994	2.43183	0.0684962	0.00895405	0.03078	6.2586	6.35094	0.73872	0.59508	1.21068	188.959	20.7158	0	9.2	4416.77	85.0371	0.952857	227	43.4	4.95279	0.736658	2.77011	2.77011	0.7	0.7	1.38652	0.7	8.71224	9.41224	24.4139	0	24.4139	28227.3
2907	2018-06-01	14	5	5	1	3	15.7	42.81	7.65	2882	24.5626	3.21188	0.04152	0.00710491	0.06228	14.5112	6.31104	1.23522	1.56738	0.07266	188.959	18.8588	0	7.67143	4416.77	82.8557	0.952857	642.3	88.2	3.8466	0.579855	2.10867	2.10867	0.54	0.54	0.980726	0.54	7.89523	8.43523	21.5774	0	21.5774	NA
2908	2018-06-01	15	2	2	2	2	8	32.7233	6.66	2676.33	10.9574	1.87249	0.04096	0.00512	0.14336	10.8032	10.8339	0.79872	0.86016	0.4608	188.959	20.8198	0	7.67143	4416.77	82.8557	0.952857	229.2	35.2	1.91683	2.17697	1.69512	1.69512	1.95113	0.48	0.566426	0.48	3.58312	4.06312	9.7154	0	9.7154	30513.9
2909	2018-06-01	16	1	3	2	1	42.7	34.6367	5.81	2712.67	17.4011	5.20916	0.0887198	0.0114789	0.207	24.7572	7.27605	0.7659	0.69345	2.76345	188.959	19.8188	0	7.67143	4416.77	82.8557	0.952857	475.9	11.9	31.7675	1.58056	35.3202	35.3202	0.859651	0.8	3.98686	0.8	70.6157	71.4157	128.356	0	128.356	42389.2
2910	2018-07-01	1	3	1	2	1	11	22.6667	7.76	2464.14	33.1738	3.71143	0.042	0.0130875	0.168	3.6645	5.4915	6.4575	2.52	0.0525	298.138	21.5638	0	0	6226.74	66.7	1.01286	434.6	38.1	0.48	0.48	0.984311	0.984311	0.48	0.48	0.526738	0.48	3.27668	3.75668	2.97696	2.72641	5.70337	27589.9
2911	2018-07-01	2	5	1	1	3	0	6.03	6.02	2128	14.1828	0.786955	0.144117	0.0102159	0.01017	3.7629	2.40012	1.00683	0.76275	3.13236	298.138	19.2518	0	0	6226.74	71.63	1.01286	261.8	72	2.5386	1.06948	0.58	0.58	0.58	0.58	0.58	0.58	2.01902	2.59902	2.55239	2.24373	4.79612	21077.6
2912	2018-07-01	3	4	2	1	1	19.3	15.2167	6.26	2315.33	24.0084	2.18069	0.04236	0.0111132	0.05295	2.21331	34.354	1.72617	1.53555	1.2708	298.138	21.6678	0	0	6226.74	66.7	1.01286	240.6	27.7	2.00071	0.5	0.5	0.5	0.5	0.5	0.5	0.5	1.32729	1.82729	1.58814	1.31458	2.90273	46895.4
2913	2018-07-01	4	5	3	1	3	19.7	8.96667	6.6	2187.33	31.5686	2.72939	0.0422	0.00698425	0.03165	7.5327	11.4362	1.1605	1.93065	1.12885	298.138	18.5953	0	0.2	6226.74	58.5786	1.01286	319.9	47.2	2.24762	0.787333	0.783444	0.783444	0.4	0.4	0.4	0.4	2.55549	2.95549	1.69845	1.48504	3.18349	31325
2914	2018-07-01	5	1	3	2	1	62	8.36667	6.58	2179.67	6.83973	1.3701	0.0418	0.005225	0.1045	19.2489	8.778	5.8102	0.9405	1.0868	298.138	20.3223	0	0.2	6226.74	58.5786	1.01286	398.5	53.7	6.89909	2.56691	2.7138	2.7138	1.0266	0.56	6.24484	0.56	3.4349	3.9949	3.5744	3.28248	6.85688	47008.1
2915	2018-07-01	6	1	2	2	2	1	17.8103	7.58	2386.67	5.80221	2.22711	0.0414	0.005175	0.03105	6.0237	10.4121	0.65205	2.6289	0	298.138	20.9853	0	0	6226.74	66.7	1.01286	1347.5	591.4	0.58	0.58	22.5522	22.5522	11.2672	1.68463	0.865561	0.58	1.32948	1.90948	4.49229	4.19228	8.68457	45862.2
2916	2018-07-01	7	5	3	1	3	0	7.47586	5.05	2162.67	11.3972	0.679927	2.28861	0.00816952	0	6.74436	1.37788	1.01528	0.44548	1.69904	298.138	18.4718	0	0.2	6226.74	58.5786	1.01286	594.7	178.3	18.5021	0.56	6.54875	6.54875	0.720458	0.56	0.56	0.56	17.6751	18.2351	8.75313	8.4685	17.2216	24035.1
2917	2018-07-01	8	3	3	2	1	13	12.2433	6.19	2256	25.9879	21.2408	0.0840297	0.0230934	0.1908	11.2148	39.6758	2.6288	1.0388	1.5688	298.138	20.3418	0	1.37143	6226.74	71.96	1.01286	439.2	58	7.5134	1.13003	2.10885	2.10885	0.54	0.54	1.49336	0.54	5.40235	5.94235	3.6157	3.33478	6.95048	35793.9
2918	2018-07-01	9	1	2	2	3	105.7	3.64333	6.76	2080.34	6.92977	1.47403	0.04088	0.00555586	0.14308	3.05578	3.77118	0.9709	1.44102	0.38836	298.138	20.9463	0	0.2	6226.74	58.5786	1.01286	1028.6	282.1	5.35761	3.64646	1.54029	1.54029	0.655379	0.42	0.42	0.42	9.19687	9.61687	6.47028	6.25676	12.727	43473.2
2919	2018-07-01	10	1	4	2	2	6.7	7.40345	6.71	2156.67	14.2765	9.27748	0.04132	0.00780128	0.70244	40.1837	15.3917	0.80574	1.83874	1.66313	298.138	20.8293	0	0.2	6226.74	58.5786	1.01286	420.1	54	6.79151	0.82	0.932408	0.932408	0.82	0.82	0.82	0.82	9.32336	10.1434	5.52772	5.10127	10.629	37419.4
2920	2018-07-01	11	3	3	2	1	6.7	3.93	6.7	2085.52	19.8674	9.24243	0.04176	0.00772953	0.28188	26.6846	20.452	1.38852	0.89784	3.2886	298.138	20.7188	0	0.2	6226.74	58.5786	1.01286	639.8	63.7	4.70107	0.58	0.692605	0.692605	0.58	0.58	0.58	0.58	5.01793	5.59793	3.87567	3.57392	7.44959	74126.4
2921	2018-07-01	12	5	2	1	3	0	12.1767	5.9	2254	18.8446	2.25185	0.03884	0.0242009	0.01942	6.15614	13.0017	1.25259	2.58286	2.39837	298.138	19.4013	0	0.2	6226.74	58.5786	1.01286	166.3	13.3	3.08413	0.46	0.46	0.46	0.46	0.46	0.46	0.46	2.47668	2.93668	1.40864	1.15598	2.56463	20234.6
2922	2018-07-01	13	2	5	2	1	4.3	7.92667	5.91	2172	30.3724	6.07119	0.141907	0.0255442	0.0523	9.66504	9.97884	3.33674	0.61714	3.96434	298.138	21.2258	0	0	6226.74	66.7	1.01286	511.1	36.7	8.78143	0.4	1.44707	1.44707	0.4	0.4	0.4	0.4	4.43478	4.83478	3.02124	2.81414	5.83538	65995.9
2923	2018-07-01	14	5	5	1	3	0	11.3667	7.74	2244	16.2024	2.60528	0.04208	0.00599958	0.06312	9.19448	5.0496	1.13616	1.62008	0	298.138	19.3688	0	0.2	6226.74	58.5786	1.01286	216.8	52	4.58363	0.72	1.09956	1.09956	0.72	0.72	0.72	0.72	2.78624	3.50624	1.83686	1.43231	3.26917	NA
2924	2018-07-01	15	2	2	2	2	5	9.10333	6.77	2195	10.7367	2.36125	0.04144	0.00518	0.14504	10.1839	12.6288	1.42968	1.02564	0.79772	298.138	21.3298	0	0.2	6226.74	58.5786	1.01286	398.8	65.5	19.6343	1.10981	4.9912	4.9912	0.7	0.7	1.87338	0.7	18.7184	19.4184	10.7611	10.4053	21.1664	25485.5
2925	2018-07-01	16	1	3	2	1	31.3	6.47667	5.71	2138	17.9459	14.3991	0.0761119	0.017153	0.38813	23.1409	10.5215	0.93361	0.70283	6.69262	298.138	20.3288	0	0.2	6226.74	58.5786	1.01286	423.5	22	10.9404	0.7	3.04002	3.04002	0.7	0.7	0.716697	0.7	6.01585	6.71585	3.7231	3.35489	7.07799	45013.9
2926	2018-08-01	1	3	1	1	1	15.3333	19.4133	7.62	2401.03	14.7971	2.41711	0.04232	0.00781977	0.07406	4.08388	5.69204	2.13716	2.81428	0.01058	360.209	19.8495	0	2.32857	5014.03	75.4371	2.10143	252.1	48.4	11.1417	1.41609	2.69703	2.87504	0.84	0.84	0.84	0.84	3.79792	4.63792	3.81459	3.41386	7.22846	35930.5
2927	2018-08-01	2	5	1	1	3	0	13.9167	6.91	2285.67	5.55141	1.52667	0.04076	0.005095	0	4.43265	2.62902	0.52988	0.51969	0.56045	360.209	17.5375	0	1.44286	5014.03	78.1243	2.10143	1436.2	548.1	25.3126	10.2848	12.9044	13.7561	2.91543	1.08	1.08	1.08	28.4273	29.5073	17.538	17.0429	34.5809	30940.2
2928	2018-08-01	3	4	2	1	2	33.7	25.44	6.41	2525.33	54.8389	4.00353	0.04332	0.0283162	0.22743	2.94576	42.4211	4.332	1.93857	1.63533	360.209	19.9535	0	2.32857	5014.03	75.4371	2.10143	540.9	62.8	17.3336	7.224	3.40477	3.62948	0.96	0.96	1.47617	0.96	23.781	24.741	9.86239	9.41848	19.2809	13631.7
2929	2018-08-01	4	5	3	1	3	34.3	22.8367	6.5	2477	14.2074	4.88163	0.04256	0.00614334	0.01064	13.7575	14.9066	0.82992	1.60664	1.3832	360.209	16.881	0	1.04286	5014.03	69.0614	2.10143	604.9	69.9	5.82023	4.10483	1.84046	1.96193	0.84	0.84	0.84	0.84	7.49239	8.33239	4.24884	3.85049	8.09933	25050.8
2930	2018-08-01	5	1	3	2	1	0	6.28333	6.43	2135.33	7.09279	1.17289	0.04216	0.00527	0.1054	17.7494	10.1606	1.46506	0.82212	0.56916	360.209	18.608	0	1.04286	5014.03	69.0614	2.10143	793.1	137.2	7.16279	1.02	1.02	1.08732	1.02	1.02	1.02	1.02	9.70837	10.7284	4.2465	3.75728	8.00378	45498.1
2931	2018-08-01	6	1	2	2	2	0	16.9433	7.73	2351.33	3.61733	1.84432	0.04152	0.00519	0.01038	5.59482	9.30048	0.47748	2.6469	0	360.209	19.271	0	2.32857	5014.03	75.4371	2.10143	1530.8	662.3	26.4109	17.9819	25.201	26.8642	1.13388	0.76	3.39283	0.76	4.09694	4.85694	15.7081	15.3608	31.0689	55086.8
2932	2018-08-01	7	5	3	1	3	0	8.88966	5.22	2188	8.31525	0.376153	1.61902	0.00522	0	8.43552	1.59732	0.89784	0.42804	1.50336	360.209	16.7575	0	1.04286	5014.03	69.0614	2.10143	236.6	47.3	7.03951	0.96	2.34167	2.49622	0.96	0.96	0.96	0.96	7.16567	8.12567	3.07525	2.60545	5.6807	14650.2
2933	2018-08-01	8	3	3	1	1	13.3	15.84	6.51	2330	15.6882	7.16416	0.0499481	0.0171659	0.1948	12.2627	38.1126	1.8506	0.95452	0.37986	360.209	18.6275	0	1.38571	5014.03	76.1686	2.10143	492.5	25.6	16.2431	0.898573	8.27892	8.82533	0.78	0.78	1.27251	0.78	11.0894	11.8694	6.31329	5.95029	12.2636	46769.3
2934	2018-08-01	9	1	2	2	1	0	14.5767	7.45	2301.38	6.53901	1.78353	0.04124	0.00581744	0.12372	7.65002	4.81477	1.19596	1.70115	0	360.209	19.232	0	1.04286	5014.03	69.0614	2.10143	1044.2	202.5	1.69013	0.86	0.979903	1.04458	0.86	0.86	0.86	0.86	1.15047	2.01047	1.66562	1.21629	2.88191	44682.4
2935	2018-08-01	10	1	4	1	2	10	20.531	6.63	2424	5.92557	3.492	0.04124	0.005155	0.42271	24.9399	11.5988	0.55674	1.11348	0.98976	360.209	19.115	0	1.04286	5014.03	69.0614	2.10143	577.2	46.6	6.97061	2.01046	2.464	2.62663	0.96	0.96	0.96	0.96	8.6868	9.6468	4.97121	4.51649	9.4877	40859.4
2936	2018-08-01	11	3	3	1	1	11	11.5833	6.15	2239.66	14.8803	7.87504	0.04236	0.00761605	0.37065	21.2859	21.8366	0.98487	0.8472	2.58396	360.209	19.0045	0	1.04286	5014.03	69.0614	2.10143	702.9	19.6	13.9816	0.98	5.27483	5.62297	0.98	0.98	0.98	0.98	7.43109	8.41109	4.80132	4.33579	9.13711	69903.1
2937	2018-08-01	12	5	2	1	3	0	17.46	7	2340.33	6.56998	2.06466	0.04252	0.005315	0.01063	7.00517	19.1553	1.24371	3.23152	0.29764	360.209	17.687	0	1.04286	5014.03	69.0614	2.10143	326.9	69.7	28.1234	1.72468	6.29314	6.70849	0.82	0.82	0.82	0.82	13.4708	14.2908	6.41204	6.03002	12.4421	16864.3
2938	2018-08-01	13	2	5	2	1	0	7.69333	5.69	2165	12.6536	4.05385	0.161728	0.0109447	0.01044	8.57124	4.94856	1.3572	0.53244	1.95228	360.209	19.5115	0	2.32857	5014.03	75.4371	2.10143	611.7	79.7	16.9718	1.22	5.16232	5.50303	1.22	1.22	1.22	1.22	15.7309	16.9509	7.13244	6.55786	13.6903	45038.1
2939	2018-08-01	14	5	5	1	3	0	16.5767	7.76	2344	10.1846	1.97876	0.04304	0.00538	0.04304	15.3115	7.73644	0.88232	1.64628	0	360.209	17.6545	0	1.04286	5014.03	69.0614	2.10143	476.8	66.4	21.864	0.96	4.24453	4.52467	0.96	0.96	1.04421	0.96	16.8921	17.8521	6.93683	6.48842	13.4252	NA
2940	2018-08-01	15	2	2	2	2	3	11.5067	6.46	2240	7.44457	4.45278	0.04168	0.00521	0.13546	12.4311	12.702	1.4588	0.9378	0.61478	360.209	19.6155	0	1.04286	5014.03	69.0614	2.10143	378.1	80.2	15.1371	1.3	5.36323	5.7172	1.3	1.3	1.3	1.3	17.9202	19.2202	6.89855	6.28354	13.1821	30236.6
2941	2018-08-01	16	1	3	2	1	8	14.8667	5.31	2309.67	16.4158	53.7041	0.111684	0.0134722	0.20007	21.3022	11.4988	1.44261	0.64233	5.24394	360.209	18.6145	0	1.04286	5014.03	69.0614	2.10143	282.7	28.6	13.3576	0.98	4.25309	4.53379	0.98	0.98	0.98	0.98	8.01587	8.99587	4.57222	4.10543	8.67765	46301
2942	2018-09-01	1	3	1	1	1	13.6667	8.58667	7.96	2180	11.5306	1.23102	0.04148	0.005185	0.04148	2.87249	4.82205	2.61324	2.05326	0	362.637	16.8381	0	0.114286	3960.31	72.18	1.45571	487.7	81	11.1562	0.42	2.96652	2.96652	0.42	0.42	0.682653	0.42	5.5579	5.9779	3.77485	3.55866	7.33351	NA
2943	2018-09-01	2	5	1	1	3	0	7.96	5.94	2166.33	3.34932	0.314024	0.148898	0.00567768	0	3.3902	2.06448	0.58696	0.34408	0.6072	362.637	14.5261	0	0.0571429	3960.31	80.54	1.45571	737.3	414.1	0.42	1.35811	0.42	0.42	0.42	0.42	0.42	0.42	9.95708	10.3771	4.00118	3.78536	7.78653	18015.4
2944	2018-09-01	3	4	2	2	1	21	12.16	6.31	2255.33	43.6388	2.27044	0.04228	0.022666	0.14798	4.40769	46.9202	3.3824	1.97659	0.96187	362.637	16.9421	0	0.114286	3960.31	72.18	1.45571	230	13.1	5.75042	3.24781	1.38615	1.38615	0.575218	0.36	0.381551	0.36	5.28377	5.64377	4.20413	4.02011	8.22424	31490.9
2945	2018-09-01	4	5	3	1	3	4	14.6533	5.95	2303	18.2667	3.4527	0.0422573	0.0071222	0.05275	8.2079	12.1325	0.85455	1.31875	0.66465	362.637	13.8696	0	0.228571	3960.31	64.6629	1.45571	331	62.2	8.56787	0.760829	1.62909	1.62909	0.74	0.74	0.74	0.74	10.4287	11.1687	4.64674	4.2607	8.90744	25265
2946	2018-09-01	5	1	3	2	1	0	4.03333	6.54	2089	5.3709	2.37805	0.04188	0.005235	0.09423	16.1761	9.67428	6.57516	0.92136	0.37692	362.637	15.5966	0	0.228571	3960.31	64.6629	1.45571	680.4	193	3.82106	0.711032	0.6	0.6	0.6	0.6	0.6	0.6	8.93601	9.53601	3.33798	3.02313	6.36112	63419
2947	2018-09-01	6	1	2	2	2	0	12.1333	8.11	2253	1.69824	0.703682	0.04064	0.00508	0.02032	3.79984	5.842	0.64008	2.24536	0	362.637	16.2596	0	0.114286	3960.31	72.18	1.45571	1305.9	585.1	0.62	2.13484	0.62	0.62	0.62	0.62	0.62	0.62	0.62	1.24	2.01197	1.6735	3.68547	56213.7
2948	2018-09-01	7	5	3	1	3	0	5.66897	5.26	2121.67	5.58985	0.44867	1.46928	0.00588568	0	8.45424	1.83654	0.96444	0.48222	1.22094	362.637	13.7461	0	0.228571	3960.31	64.6629	1.45571	453.5	129	2.66375	0.38	0.943887	0.943887	0.38	0.38	0.38	0.38	6.47537	6.85537	1.85082	1.64991	3.50073	NA
2949	2018-09-01	8	3	3	1	1	12.7	7.14	6.06	2149.67	18.9421	7.9404	0.115169	0.0273426	0.14798	7.53641	33.4118	2.61079	0.80332	1.04643	362.637	15.6161	0	0.185714	3960.31	76.0443	1.45571	220.3	21.2	15.0357	1.66762	3.8379	3.8379	0.728035	0.72	1.09348	0.72	8.60906	9.32906	5.71618	5.34407	11.0603	47548.4
2950	2018-09-01	9	1	2	2	1	0	5.41667	6.28	2117.93	6.35256	5.74984	0.0408	0.0125294	0.1734	5.4876	4.845	0.8772	1.2444	0.3672	362.637	16.2206	0	0.228571	3960.31	64.6629	1.45571	1209.4	336.4	1.46236	0.74	0.74	0.74	0.74	0.74	0.74	0.74	1.04752	1.78752	1.09928	0.628445	1.72772	39867.3
2951	2018-09-01	10	1	4	2	2	10.3	3.46897	6.94	2078.33	3.06157	1.66627	0.04084	0.005105	0.16336	17.6327	9.27068	0.78617	1.52129	0	362.637	16.1036	0	0.228571	3960.31	64.6629	1.45571	474.6	148.8	3.96511	0.683437	1.14244	1.14244	0.5	0.5	0.5	0.5	3.6091	4.1091	2.01008	1.74224	3.75232	NA
2952	2018-09-01	11	3	3	1	1	8.3	4.71667	6.2	2099.66	8.41038	4.98046	0.0474325	0.00840311	0.3224	26.1768	18.9488	0.936	0.8424	2.236	362.637	15.9931	0	0.228571	3960.31	64.6629	1.45571	310	28.2	7.96561	0.746934	2.48033	2.48033	0.514634	0.36	0.546551	0.36	3.99291	4.35291	3.0721	2.88649	5.95859	56180.7
2953	2018-09-01	12	5	2	1	3	0	8.17333	7.02	2178.33	8.5545	1.50697	0.04184	0.00523	0.09414	5.41828	19.1523	1.75728	3.98526	0.12552	362.637	14.6756	0	0.228571	3960.31	64.6629	1.45571	155	13.7	1.42633	0.7	0.7	0.7	0.7	0.7	0.7	0.7	1.07082	1.77082	1.17458	0.746617	1.9212	24441
2954	2018-09-01	13	2	5	2	1	0	7.10333	5.66	2153	13.0437	5.43621	0.208709	0.0147232	0.03114	10.8367	8.39742	2.26284	0.58128	1.4013	362.637	16.5001	0	0.114286	3960.31	72.18	1.45571	2865	1030.2	22.7874	0.866414	9.04159	9.04159	1.20336	0.46	1.35489	0.46	35.0644	35.5244	12.2702	12.038	24.3082	41451.2
2955	2018-09-01	14	5	5	1	3	2.3	14.45	7.77	2301.33	8.29606	1.49515	0.04212	0.00600556	0.05265	13.4468	6.82344	0.92664	1.87434	0	362.637	14.6431	0	0.228571	3960.31	64.6629	1.45571	1127.8	318.7	11.1468	0.52	2.96973	2.96973	0.52	0.52	1.36916	0.52	9.29858	9.81858	3.19326	2.92171	6.11497	NA
2956	2018-09-01	15	2	2	2	2	5.7	8.74	6.66	2184	5.64698	1.93331	0.0412	0.00515	0.1751	10.2485	12.6175	1.2463	1.0815	0.1854	362.637	16.6041	0	0.228571	3960.31	64.6629	1.45571	369.6	52.2	4.7977	0.536105	1.61085	1.61085	0.46	0.46	0.46	0.46	4.4454	4.9054	2.83459	2.59442	5.42901	45466.4
2957	2018-09-01	16	1	3	1	1	13	7.96667	5.47	2169.33	11.3044	15.3287	0.303486	0.0229044	0.1768	20.644	6.3128	0.9672	0.5096	5.2208	362.637	15.6031	0	0.228571	3960.31	64.6629	1.45571	305.5	36.4	17.2927	0.48	5.95714	5.95714	0.48	0.48	1.5375	0.48	14.5305	15.0105	6.81124	6.56686	13.3781	49631.4
3192	2018-10-01	1	3	1	1	1	13	15.7367	7.56	2325.86	13.5744	1.14915	0.04312	0.00749207	0.04312	2.695	5.73496	2.8028	2.23146	0	356.728	12.5338	0	0.128571	3244.72	82.9429	1.08571	546.8	88.7	13.6979	1.44687	3.37858	3.60157	0.472179	0.38	0.702456	0.38	1.76502	2.14502	2.85438	2.67711	5.53149	60791.6
3193	2018-10-01	2	5	1	1	3	0	6.25	5.71	2138	4.92629	0.255	0.334594	0.0209338	0	1.5198	0.9486	0.4998	0.2958	0.43452	356.728	10.2218	0	0.157143	3244.72	88.2986	1.08571	380.2	102.9	12.8536	2.8949	2.20234	2.34769	0.633495	0.2	0.249952	0.2	4.95911	5.15911	3.70428	3.61275	7.31703	14862.8
3194	2018-10-01	3	4	2	2	2	8	22.3367	6.31	2471.33	32.5378	1.55755	0.04412	0.0158041	0.06618	3.55166	39.344	2.6472	1.52214	0.889018	356.728	12.6378	0	0.128571	3244.72	82.9429	1.08571	792.5	140.6	5.17534	0.8333	1.945	2.07337	0.5	0.5	0.5	0.5	2.57336	3.07336	2.94831	2.71291	5.66122	31966.6
3195	2018-10-01	4	5	3	1	3	3	16.6967	6.35	2342.67	17.8667	1.36953	0.0614561	0.00574206	0.03168	7.38144	8.15232	0.80256	0.64416	0.808896	356.728	9.56529	0	0.257143	3244.72	77.0686	1.08571	248.1	17.5	4.48116	3.92443	1.93999	2.06803	0.692506	0.62	0.62	0.62	2.36679	2.98679	4.58474	4.29537	8.88011	46356.2
3196	2018-10-01	5	1	3	2	1	0	7.25333	6.4	2155.33	7.51529	2.08817	0.04292	0.005365	0.12876	19.1423	10.7622	2.4679	0.79402	0.124468	356.728	11.2923	0	0.257143	3244.72	77.0686	1.08571	1323.4	407.7	2.14139	0.691862	0.73127	0.779534	0.38	0.38	0.38	0.38	2.07395	2.45395	1.19559	1.00932	2.20491	50594.2
3197	2018-10-01	6	1	2	2	2	0	16.55	8.1	2343	5.02698	1.30828	0.04224	0.00528	0.01056	7.84608	7.8672	0.80256	2.9568	0	356.728	11.9553	0	0.128571	3244.72	82.9429	1.08571	1038.1	287.7	9.73938	0.65861	10.1579	10.8283	0.6	0.6	0.6	0.6	0.6	1.2	0.7232	0.3616	1.0848	NA
3198	2018-10-01	7	5	3	1	3	0	9.42069	5.25	2196.67	6.5214	0.264156	2.51537	0.005315	0	8.62093	1.60513	0.75473	0.35079	1.20757	356.728	9.44179	0	0.257143	3244.72	77.0686	1.08571	240.3	21.7	6.82207	0.96	1.84193	1.9635	0.96	0.96	0.96	0.96	2.94987	3.90987	2.77436	2.29986	5.07422	17680.9
3199	2018-10-01	8	3	3	1	1	10	12.9	5.9	2267.33	14.627	8.91361	0.0840808	0.0133984	0.09639	12.3379	26.1538	1.4994	0.66402	0.006426	356.728	11.3118	2	0.271429	3244.72	85.5786	1.08571	469.6	103.3	12.5867	0.5	4.96504	5.29273	0.948688	0.5	0.5	0.5	2.79704	3.29704	3.7673	3.53408	7.30138	49670
3200	2018-10-01	9	1	2	2	1	32	12.9433	7.02	2264.14	5.83856	0.670467	0.04156	0.00617548	0.15585	2.12995	4.22873	0.46755	1.21563	0.037404	356.728	11.9163	0	0.257143	3244.72	77.0686	1.08571	793.2	198.1	3.83541	4.33686	1.81976	1.93986	2.11899	0.46	0.46	0.46	0.978071	1.43807	2.67483	2.45813	5.13295	44917.7
3201	2018-10-01	10	1	4	1	2	12	12.1966	7.03	2253.33	7.31353	1.50994	0.04176	0.00522	0.39672	51.9181	12.0582	0.58464	1.41984	0.037584	356.728	11.7993	0	0.257143	3244.72	77.0686	1.08571	351	75.1	5.8644	2.70047	2.82774	3.01437	0.804416	0.58	0.58	0.58	3.44391	4.02391	3.26888	2.99527	6.26415	47550.9
3202	2018-10-01	11	3	3	1	1	16.7	10.6467	6.35	2225.52	12.715	2.49614	0.363258	0.00972209	0.30827	29.5408	19.2616	0.72284	0.80788	0.654808	356.728	11.6888	0	0.257143	3244.72	77.0686	1.08571	263.4	65	12.4722	2.21117	4.05444	4.32204	0.6	0.6	0.6	0.6	2.88463	3.48463	3.36507	3.08196	6.44702	78326.6
3203	2018-10-01	12	5	2	1	3	0	10.71	7.72	2224.67	11.7934	1.02971	0.04408	0.00551	0.02204	5.3998	15.8578	0.91466	5.04716	0	356.728	10.3713	0	0.257143	3244.72	77.0686	1.08571	262.1	66.8	7.56361	0.52	1.78053	1.89804	0.52	0.52	0.52	0.52	3.99296	4.51296	2.57163	2.32474	4.89636	16784.7
3204	2018-10-01	13	2	5	2	1	5.3	12.2967	6.12	2254.67	17.8936	4.46766	0.0951818	0.0143057	0.04272	12.6131	12.3354	2.73408	0.87576	1.64045	356.728	12.1958	0	0.128571	3244.72	82.9429	1.08571	849.7	216.5	9.32231	0.56	4.2389	4.51867	0.703215	0.56	0.56	0.56	7.66995	8.22995	5.60956	5.35045	10.96	32907.5
3205	2018-10-01	14	5	5	1	3	3.3	17.12	7.72	2355.33	11.5941	2.01769	0.04368	0.00546	0.09828	20.2566	8.6268	1.16844	2.44608	0	356.728	10.3388	0	0.257143	3244.72	77.0686	1.08571	267.6	37.2	2.86875	0.62	1.3952	1.48729	0.62	0.62	0.62	0.62	1.72135	2.34135	1.56612	1.25497	2.82109	48919.3
3206	2018-10-01	15	2	2	2	2	3	15.37	6.56	2320	5.47335	0.975955	0.0470831	0.00528	0.2112	9.30336	12.5347	1.4256	1.06656	0.143616	356.728	12.2998	0	0.257143	3244.72	77.0686	1.08571	551.4	59.2	6.78312	1.04537	5.27406	5.62215	0.75632	0.72	0.72	0.72	10.0713	10.7913	7.2216	6.88848	14.1101	40298.9
3207	2018-10-01	16	1	3	2	1	6.7	8.74667	5.57	2184	10.2329	9.20221	0.219896	0.0164147	0.1926	25.9368	7.9929	0.9523	0.749	4.84282	356.728	11.2988	0	0.257143	3244.72	77.0686	1.08571	335.2	38.7	7.8911	0.94	2.56857	2.7381	0.94	0.94	0.94	0.94	3.77012	4.71012	3.51975	3.06557	6.58532	50000
3281	2018-11-01	1	3	1	2	1	6.66667	33.1	7.48	2679.66	9.38202	0.947389	0.04268	0.005335	0.03201	2.40075	3.99058	2.32606	1.90993	0	337.857	6.4295	2	0.115714	1023.08	79.66	2.31429	626.4	163.2	1.1592	0.744842	0.58	0.58	0.91606	0.58	1.76856	0.58	1.93797	2.51797	3.70345	3.40111	7.10457	NA
3282	2018-11-01	2	5	1	1	3	0	18.9833	6.83	2386	4.11683	0.351268	0.04112	0.00514	0	7.42216	4.60544	0.58596	0.89436	0.17476	337.857	4.1175	5	0.114286	1023.08	85.2986	2.31429	515.1	119.4	3.0778	1.51635	5.1788	5.1788	1.08849	0.52	0.52	0.52	5.24037	5.76037	7.83012	7.56565	15.3958	13616.8
3283	2018-11-01	3	4	2	1	1	7	38.0567	6.35	2785.67	14.16	1.15635	0.0428	0.00535	0.0535	3.3491	44.7367	3.5952	2.1186	0.2354	337.857	6.5335	2	0.115714	1023.08	79.66	2.31429	413.7	102.7	4.0334	2.73103	4.2545	4.2545	4.62738	0.8	0.940184	0.8	2.67974	3.47974	7.5296	7.11837	14.648	55858.9
3284	2018-11-01	4	5	3	1	3	1	18.77	5.83	2394.67	12.2967	0.776392	0.0428	0.00535	0	6.3665	7.169	0.8025	0.5671	0.3745	337.857	3.461	3	0.242857	1023.08	79.9243	2.31429	505.2	73.7	1.7799	3.28908	2.0332	2.0332	1.33741	0.62	1.86432	0.62	11.194	11.814	10.8921	10.5776	21.4698	29652.4
3285	2018-11-01	5	1	3	2	1	0	22.8	5.94	2471	3.40789	0.939245	0.04544	0.00568	0.09088	19.1757	11.2578	1.2496	0.63616	0.14768	337.857	5.188	3	0.242857	1023.08	79.9243	2.31429	3495.6	1985.3	3.165	1.24675	3.174	3.174	0.598522	0.36	0.50435	0.36	2.63716	2.99716	1.25431	1.05913	2.31344	38735.4
3286	2018-11-01	6	1	2	2	2	0	21.0367	7.58	2436.33	5.35088	0.604152	0.04168	0.00521	0.02084	8.71112	8.01298	0.55226	2.7092	0	337.857	5.851	2	0.115714	1023.08	79.66	2.31429	2233.1	1216.1	0.54	5.20207	0.54	0.54	0.54	0.54	0.54	0.54	0.905013	1.44501	2.50282	2.21644	4.71926	59635.7
3287	2018-11-01	7	5	3	1	3	0	11.9069	4.94	2237	3.83722	0.28198	0.376155	0.0121224	0	11.7912	3.43352	0.76072	0.44204	0.81212	337.857	3.3375	3	0.242857	1023.08	79.9243	2.31429	754.1	343.7	6.756	0.72	22.008	22.008	0.72	0.72	0.72	0.72	4.92441	5.64441	2.83266	2.44632	5.27898	27034.3
3288	2018-11-01	8	3	3	2	1	5	20.9667	6.29	2432.67	14.1012	2.7805	0.0428	0.0356312	0.1712	33.5124	36.5084	1.6585	0.8025	0.2889	337.857	5.2075	5	0.271429	1023.08	82.6686	2.31429	706.1	68.7	0.74	6.03029	0.74	0.74	5.15678	0.74	8.25181	0.74	13.47	14.21	17.2308	16.8568	34.0876	46071.7
3289	2018-11-01	9	1	2	2	1	0	23.1067	6.48	2476.9	7.74109	0.698263	0.04152	0.00521945	0.1557	2.81298	4.52568	0.45672	1.31826	0.01038	337.857	5.812	3	0.242857	1023.08	79.9243	2.31429	3157.1	1528.7	5.3375	5.44853	7.15	7.15	0.824096	0.6	0.6	0.6	2.68552	3.28552	1.30509	0.959277	2.26437	16509.6
3290	2018-11-01	10	1	4	1	2	5	23.5414	6.36	2482	7.0457	1.73847	0.04164	0.00615307	0.88485	39.1832	15.6254	0.55173	1.28043	0.07287	337.857	5.695	3	0.242857	1023.08	79.9243	2.31429	559.5	169.8	0.48	1.02275	0.48	0.48	0.787545	0.48	0.48	0.48	6.69085	7.17085	3.16597	2.91611	6.08208	48372.3
3291	2018-11-01	11	3	3	1	1	12.3	25.3367	5.73	2521.03	8.51066	1.40512	0.04212	0.00562308	0.22113	21.218	18.3433	0.81081	0.41067	0.32643	337.857	5.5845	3	0.242857	1023.08	79.9243	2.31429	380.8	53.2	0.58	6.28994	0.58	0.58	3.19488	0.58	1.21531	0.58	8.69855	9.27855	12.5708	12.2774	24.8482	70837
3292	2018-11-01	12	5	2	1	3	0	26.9133	7.16	2558.33	12.6539	1.12602	0.04228	0.005285	0	6.28915	18.8675	0.68705	3.76292	0	337.857	4.267	3	0.242857	1023.08	79.9243	2.31429	343.7	89.2	5.529	7.66959	7.17947	7.17947	2.33834	0.92	0.92	0.92	6.20959	7.12959	9.79161	9.32026	19.1119	20833.4
3293	2018-11-01	13	2	5	1	1	2.7	19.6467	5.31	2393.33	11.0738	3.32011	0.0874733	0.0107031	0	13.6234	8.02676	1.30448	0.64172	0.77848	337.857	6.0915	2	0.115714	1023.08	79.66	2.31429	541.8	92.2	2.7972	6.45505	1.6058	1.6058	4.407	0.88	0.88	0.88	5.81801	6.69801	9.23697	8.78596	18.0229	26347.4
3294	2018-11-01	14	5	5	2	3	0	31.6	6.97	2649.67	13.3496	1.42258	0.04264	0.00533	0.01066	8.28282	7.00362	0.91676	1.85484	0	337.857	4.2345	3	0.242857	1023.08	79.9243	2.31429	162.6	10.5	2.964	1.20964	3.976	3.976	0.96	0.96	1.65441	0.96	1.41306	2.37306	2.96451	2.4377	5.4022	28403.3
3295	2018-11-01	15	2	2	2	2	5	30.65	6.02	2631.67	6.45737	1.83408	0.0418	0.005225	0.2717	19.8445	12.9684	1.59885	0.9823	0.17765	337.857	6.1955	3	0.242857	1023.08	79.9243	2.31429	677.2	58.7	1.7862	6.79063	0.94	0.94	4.28162	0.94	3.97737	0.94	8.80725	9.74725	11.2263	10.7461	21.9724	31246.4
3296	2018-11-01	16	1	3	2	1	4	28.9133	5.18	2595	13.7788	9.72914	0.151152	0.136524	0.39183	32.9455	10.1452	1.41906	0.76248	3.48411	337.857	5.1945	3	0.242857	1023.08	79.9243	2.31429	825.5	128.4	3.2891	1.60228	3.60013	3.60013	0.74	0.74	3.95624	0.74	26.0055	26.7455	10.5418	10.165	20.7068	43366.9
